# Supplementary material for: Hyaluronic Acid Oligosaccharide Derivatives Alleviate Lipopolysaccharide-Induced Inflammation in ATDC5 Cells by Multiple Mechanisms
Source: Molecules. 2022 Aug 31;27(17):5619. doi: 10.3390/molecules27175619 (PMC9457626; doi:10.3390/molecules27175619)
Supplement: Supplementary file 1 [file molecules-27-05619-s001.zip]

Archive with 1 entries (1 files):
- Supplementary file-final version-0904.pdf
